# Supplementary material for: The Efficacy and Medium to Long-Term Follow-Up of Transcatheter Retrograde Closure of Perimembranous Ventricular Septal Defects via the Femoral Artery With Amplatzer Duct Occluder II in Children
Source: Front Pediatr. 2021 May 25;9:571407. doi: 10.3389/fped.2021.571407 (PMC8185017; doi:10.3389/fped.2021.571407)
Supplement: Supplementary file 1 [file Table_1.XLS]

## Sheet: Sheet2
	Sex	Age	Weight	Follow-Up	Without aneurysm，Defect diameter (echo)	Without aneurysm，Defect diameter (angio)	With aneurysm，Inlet diameter (echo)	With aneurysm，Inlet diameter (angio)	With aneurysm，One outlet diameter (echo)	With aneurysm，Larger diameter of two outlets (echo)	With aneurysm，Larger diameter of over two outlets (echo)	With aneurysm，One outlet diameter (angio)	With aneurysm，Larger diameter of two outlets (angio)	With aneurysm，Larger diameter of over two outlets (angio)	ADO II size	Fluoroscopy time	Radiation dosage	Qp/Qs
	Male	2	11	92	2	1.5	2.8	3	1.5	1.8	1.5	1.5	1.5	1.5	3-4	2.15	20	1.4
	Male	2	11	92	2.5	1.5	2.9	3	1.5	1.8	2	1.5	1.5	1.6	3-4	2.18	23	1.6
	Male	2	11	90	2.7	1.5	2.9	3	1.5	1.8	2.2	1.5	1.5	1.7	3-4	2.35	25	1.6
	Male	2	11.5	84	3	1.5	3	3	1.5	1.8	2.3	1.5	1.5	1.7	3-4	2.44	25	1.4
	Male	2	12	82	3	1.8	3	3	1.7	1.9	2.5	1.5	1.6	2	3-4	2.53	31	1.7
	Male	2	12.5	82	3.4	1.8	3.1	3	1.8	1.9	2.8	1.5	1.7	2	3-4	2.6	32	1.4
	Male	2	12.5	78	3.5	2	3.2	3	1.8	1.9	2.9	1.5	1.8	2	4-4	3	33	1.3
	Male	2.1	12.5	78	3.8	2	3.2	3	1.8	2	3	1.5	1.8	2	4-4	3	34	1.3
	Male	2.2	12.5	78	3.8	2	3.3	3	1.8	2	3	1.5	2	2	4-4	3	35	1.4
	Male	2.3	12.5	72	3.9	2.2	3.3	3	2	2.2	3.2	1.5	2	2	4-4	3.06	36	1.5
	Male	2.4	13	72			3.4	3.2	2	2.4		1.5	2	2.3	4-4	3.29	37	1.4
	Male	2.4	13	72			3.4	3.3	2	2.5		1.5	2	2.5	4-4	3.5	38	1.6
	Male	2.4	13	72			3.4	3.4	2	2.5		1.5	2.2	3	4-4	3.58	39	1.5
	Male	2.4	13	70			3.4	3.4	2	2.5		1.5	2.2		4-4	4.14	40	1.5
	Male	2.6	13	68			3.5	3.5	2	2.5		1.5	2.3		4-4	4.2	43	1.4
	Male	2.6	13	64			3.5	3.5	2	2.6		1.5	2.3		4-4	4.35	45	1.3
	Male	2.6	13	60			3.5	3.5	2	2.7		1.6	2.5		4-4	4.5	47	1.3
	Male	2.7	13	60			3.5	3.5	2.2	2.8		1.6	3		4-4	4.58	47	1.4
	Male	2.8	13	60			3.8	3.5	2.2	2.8		1.6	3		4-4	4.6	48	1.5
	Male	2.9	13.5	60			3.9	3.5	2.3	3		1.6	3		4-4	5	50	1.3
	Male	2.9	14	60			4	3.6	2.3			1.7			4-4	5.05	52	1.7
	Male	2.9	14	58			4	3.6	2.3			1.7			4-4	5.24	54	1.5
	Male	2.9	14	56			4	3.6	2.4			1.7			4-4	5.26	56	1.5
	Male	3	14	56			4	4	2.4			1.7			4-4	5.45	57	1.5
	Male	3	14	56			4	4	2.4			1.7			4-4	5.48	58	1.5
	Male	3	14	56			4.1	4	2.4			1.8			4-4	6	59	1.5
	Male	3	14	48			4.2	4	2.5			1.8			4-4	6	60	1.4
	Male	3	14	46			4.3	4	2.5			1.8			5-4	6.05	61	1.6
	Male	3	14	48			4.3	4	2.5			1.85			5-4	6.15	62	1.5
	Male	3	14	48			4.3	4	2.5			1.9			5-4	6.18	63	1.8
	Male	3	14	48			4.5	4	2.5			1.9			5-4	6.21	63	1.6
	Male	3	14.5	46			4.7	4.5	2.6			1.9			5-4	6.35	63	1.7
	Male	3	15	42			4.7	4.5	2.6			2			5-4	6.35	64	1.3
	Male	3	15	42			4.7	4.5	2.6			2			5-4	6.38	67	1.4
	Male	3	15	36			4.7	4.6	2.6			2			5-4	6.43	68	1.5
	Male	3	15	36			4.7	4.6	2.7			2			5-4	6.43	73	1.7
	Male	3	15	36			4.8	4.6	2.7			2.			5-4	6.5	76	1.6
	Male	3	15	36			5	4.6	2.7			2			5-4	7	76	1.8
	Male	3	15	36			5	4.8	2.8			2			5-4	7	76	1.3
	Male	3	15	36			5	4.8	2.8			2			5-4	7.05	77	1.5
	Male	3	15	36			5	4.8	2.8			2			5-4	7.06	78	1.6
	Male	3	15	36			5	5	2.9			2			5-4	7.1	80	1.5
	Male	3.1	15	36			5	5	3			2			5-4	7.1	80.1	1.5
	Male	3.1	15	36			5	5	3			2			5-4	7.18	81.27	1.4
	Male	3.2	15	36			5	5	3			2.2			5-4	7.2	83	1.5
	Male	3.3	15	36			5	5	3			2.2			5-4	7.21	83	1.4
	Male	3.3	15	36			5.1	5	3			2.3			5-4	7.27	84	1.5
	Male	3.4	15.5	36			5.2	5	3			2.5			5-4	7.5	85	1.5
	Male	3.5	15.5	36			5.2	5	3			2.5			5-4	7.55	86	1.2
	Male	3.5	16	36			5.3	5	3			2.5			5-4	8.08	88	1.2
	Male	3.6	16	36			5.5	5	3			2.5			5-4	8.12	90	1.7
	Male	3.6	16	30			5.5	5	3.1			2.5			5-4	8.18	90.65	1.6
	Female	3.6	16	30			5.5	5	3.3			2.7			5-4	8.2	92	1.6
	Female	3.6	16	28			5.7	5	3.5			2.7			5-4	8.48	93	1.4
	Female	3.7	16	28			5.7	5	3.5			2.8			5-4	8.53	94	1.6
	Female	3.8	16.5	28			5.8	5.2	3.5			3			5-4	8.57	96	1.6
	Female	3.9	16.5	24			5.8	5.5	3.5			3			5-4	8.7	100	1.6
	Female	3.9	17	20			6	5.6	3.6			3.2			5-4	9	101	1.7
	Female	3.9	17	20			6	5.8	3.6			4			5-4	9.03	101	1.7
	Female	4	17	20			6	6	3.7						5-4	9.12	101	1.5
	Female	4	17	18			6.1	6	3.8						5-4	9.15	102	1.6
	Female	4	17	18			6.2	6	4.3						5-4	9.2	105	1.5
	Female	4	17	16			6.4	6							5-4	9.5	107	1.7
	Female	4	17.5	16			6.5	6							5-4	10.23	107.9	1.3
	Female	4	18	16			6.5	6.4							5-4	10.35	109	1.4
	Female	4	18	16			6.5	6.5							5-4	10.45	109	1.5
	Female	4	18	16			6.5	6.6							5-4	11.09	114	1.4
	Female	4	18	16			6.5	7							5-4	11.12	116	1.6
	Female	4	18	16			6.6	7							5-4	11.4	117	1.3
	Female	4	18	12			6.6	7							5-6	11.5	118	1.3
	Female	4.5	18	12			6.6	7							6-4	12	124	1.4
	Female	4.6	18	12			6.7	7.5							6-4	12.1	124	1.3
	Female	4.6	19	12			6.8	8							6-4	12.22	126	1.5
	Female	4.6	19	12			7.1	8							6-4	12.27	128	1.3
	Female	4.9	19	12			7.5	8.8							6-4	12.48	132	1.6
	Female	5	19	12			7.7	9							6-4	13	134	1.6
	Female	5	19	12			7.7	9							6-4	13.15	136	1.7
	Female	5	20	12			8	9.2							6-4	14.23	139.64	1.4
	Female	5	20	12			8.1	9.3							6-4	15.24	150	1.5
	Female	5	20	12			8.2	9.4							6-4	15.5	155	1.4
	Female	5	20	12			8.6	9.6							6-4	16.19	171	1.4
	Female	5	20	6			8.8	10							6-4	16.2	179.2	1.5
	Female	5	21	6			9	10							6-4	17.3	180	1.7
	Female	5	21	6			10	10							6-4	17.3	188	1.8
	Female	5	21	6			10	10.2							6-4	17.3	189	1.5
	Female	5	21	6			10	10.8							6-4	18.15	190	1.5
	Female	5.5	22	6			10	11							6-4	18.19	192	1.5
	Female	5.7	22	6			10.5	11.2							6-4	18.2	197	1.6
	Female	5.7	22	6			10.6	11.8							6-4	18.23	200	1.6
	Female	5.9	23	6			11	13.9							6-4	19.05	238	1.6
	Female	6	24	6			12.6	14							6-4	19.3	240	1.5
	Female	6	24	6			14	18							6-4	20.35	243	1.7
	Female	6	25	6											6-4	21	252	1.4
	Female	6	26	6											6-4	21.02	264	1.4
	Female	6	26	6											6-4	21.38	266.7	1.6
	Female	7	26	6											6-4	27.1	304	1.6
	Female	7	27	6											6-4	30.1	313	1.5
	Female	8	29	6											6-4	31.9	329	1.7
	Female	9	30	6											6-4	32.2	426.9	1.8
	Female	10	31	6											6-4	37.4	632	1.7
	Female	10	32	6											6-4	58.5	730	1.8
	Female	13	50	6											6-6	73	775	1.4
